# Supplementary material for: The Effectiveness of Herbal Mixture of Echium amoenum L. and Rheum ribes on Obsessive‐Compulsive Disorder: A Randomized Controlled Triple‐Blind Clinical Trial
Source: Neuropsychopharmacol Rep. 2025 Nov 17;45(4):e70073. doi: 10.1002/npr2.70073 (PMC12620853; doi:10.1002/npr2.70073)
Supplement: Supplementary file 1 — Appendix S1: Supporting Information. [file NPR2-45-e70073-s001.xlsx]

## Sheet: main_group
Group	Sex	Age	Pretest-OCD	Test1-OCD	Test2-OCD	Test3-OCD
Intervention	f	50	23	22	7	7
Intervention	f	50	19	19	18	17
Intervention	m	50	17	16	15	15
Intervention	m	47	21	21	18	18
Intervention	f	46	23	23	23	20
Intervention	f	45	18	17	18	17
Intervention	f	43	19	20	20	19
Intervention	f	40	23	23	23	22
Intervention	f	40	16	15	16	16
Intervention	m	40	22	20	22	20
Intervention	m	35	20	20	19	18
Intervention	m	30	15	14	14	14
Intervention	f	27	27	27	26	25
Intervention	f	26	20	20	15	15
Intervention	f	26	17	17	14	14
Intervention	f	26	21	21	17	15
Intervention	f	26	15	16	16	15
Intervention	f	25	22	21	20	20
Intervention	f	24	20	19	21	18
Intervention	f	18	25	22	20	18
Placebo	f	51	20	20	21	19
Placebo	m	50	22	22	22	22
Placebo	f	46	17	17	17	17
Placebo	f	44	17	17	16	15
Placebo	f	40	25	25	25	26
Placebo	f	40	21	21	20	20
Placebo	f	39	16	16	17	16
Placebo	m	36	22	21	22	22
Placebo	f	35	20	19	19	19
Placebo	f	27	23	23	22	20
Placebo	m	26	19	19	19	19
Placebo	f	25	18	17	17	17
Placebo	f	24	15	16	16	15
Placebo	f	23	20	20	20	20
Placebo	f	23	20	20	19	19
Placebo	f	22	16	16	17	16
Placebo	f	21	21	20	20	20
Placebo	f	19	18	18	17	17
Placebo	m	19	17	15	17	17
Placebo	f	18	16	16	16	16
